# Supplementary material for: Piperacillin/tazobactam resistance in a clinical isolate of Escherichia coli due to IS26-mediated amplification of blaTEM-1B
Source: Nat Commun. 2020 Oct 1;11:4915. doi: 10.1038/s41467-020-18668-2 (PMC7530762; doi:10.1038/s41467-020-18668-2)
Supplement: Supplementary file 4 — Source Data [file 41467_2020_18668_MOESM4_ESM.xlsx]

## Sheet: Figure 1A
Figure 1A
Time	TZP-Susceptible			TZP-Resistant
0	0.007667	0.006667	0.004311	0.017667	0.016667	0.017667
0.4	0.008667	0.006667	0.006311	0.023	0.025667	0.025667
0.8	0.008667	0.009	0.006333	0.027333	0.034	0.035
1.2	0.019667	0.01	0.008	0.031667	0.042	0.042333
1.6	0.007	0.007	0.004728	0.033	0.05	0.048333
2	0.011333	0.009667	0.007333	0.040333	0.06	0.057667
2.4	0.010333	0.010333	0.006	0.049333	0.070667	0.067333
2.8	0.016	0.011	0.008	0.061667	0.084333	0.076
3.2	0.01	0.016	0.009667	0.071333	0.102	0.087
3.6	0.013333	0.014	0.013	0.082667	0.118333	0.101333
4	0.007667	0.01	0.008	0.096667	0.124	0.115667
4.4	0.012	0.016667	0.014333	0.118	0.133333	0.136667
4.8	0.012667	0.019667	0.015	0.131333	0.138667	0.149
5.2	0.016667	0.024	0.019333	0.144667	0.143333	0.158667
5.6	0.025	0.028667	0.025667	0.159333	0.151667	0.168333
6	0.029	0.029333	0.023667	0.164333	0.157667	0.175667
6.4	0.033	0.029667	0.023667	0.173667	0.165	0.182667
6.8	0.033333	0.038333	0.026	0.18	0.167667	0.189
7.2	0.037667	0.041667	0.025667	0.188333	0.172333	0.194
7.6	0.039	0.043333	0.027	0.196333	0.181667	0.199667
8	0.040667	0.040667	0.027	0.203	0.189	0.204667
8.4	0.042	0.038	0.028667	0.206667	0.191333	0.208667
8.8	0.043333	0.038333	0.027667	0.210333	0.195	0.214333
9.2	0.044333	0.036	0.028333	0.214333	0.198333	0.218333
9.6	0.047667	0.038333	0.031667	0.222	0.201667	0.223
10	0.044	0.039	0.032667	0.224667	0.204	0.226
10.4	0.042	0.039	0.034333	0.225667	0.206333	0.228333
10.8	0.048667	0.043667	0.032	0.23	0.213	0.234
11.2	0.048	0.046333	0.032333	0.233333	0.215333	0.237
11.6	0.047667	0.046667	0.033667	0.237333	0.217333	0.240333
12	0.049333	0.053667	0.033667	0.239	0.22	0.244333
12.4	0.046667	0.059667	0.035	0.244	0.224	0.247
12.8	0.046667	0.061	0.037667	0.249333	0.227	0.247667
13.2	0.048667	0.064667	0.039667	0.251333	0.228667	0.253
13.6	0.047333	0.066333	0.040333	0.255	0.235	0.258
14	0.046	0.064333	0.036333	0.256333	0.240667	0.261333
14.4	0.047333	0.064667	0.036667	0.257667	0.243667	0.260667
14.8	0.050333	0.062	0.039667	0.264667	0.244333	0.267
15.2	0.055667	0.066333	0.039333	0.262333	0.245333	0.265
15.6	0.052	0.068	0.039667	0.267667	0.248667	0.273
16	0.051	0.071	0.044667	0.269	0.250667	0.273
16.4	0.055	0.071333	0.043333	0.270667	0.251667	0.276667
16.8	0.046667	0.066	0.039	0.265	0.251333	0.275667
17.2	0.052667	0.067667	0.042	0.269	0.255333	0.279
17.6	0.055	0.07	0.048667	0.273	0.265667	0.282333
18	0.051	0.069333	0.047667	0.271667	0.260333	0.280667
18.4	0.049667	0.074	0.051667	0.276667	0.259667	0.282667
18.8	0.049333	0.077	0.048	0.275333	0.276333	0.287333
19.2	0.052333	0.073	0.053	0.280333	0.275333	0.293333
19.6	0.054	0.080333	0.057667	0.276333	0.284667	0.306667
20	0.049333	0.079333	0.052667	0.273333	0.277	0.293
20.4	0.050667	0.081	0.049333	0.281667	0.282	0.290333
20.8	0.048	0.081	0.048667	0.274	0.292333	0.295667
21.2	0.05	0.078	0.054	0.279333	0.280667	0.295
21.6	0.05	0.084	0.054333	0.279667	0.286	0.294333
22	0.051667	0.081333	0.059333	0.274333	0.293	0.295667
22.4	0.058333	0.076333	0.064	0.278	0.279333	0.307
22.8	0.054	0.076	0.057667	0.274333	0.294	0.318333
23.2	0.048667	0.074333	0.059	0.275667	0.308333	0.297333
23.6	0.048	0.072667	0.069	0.283333	0.329	0.303333
24	0.053	0.08	0.07	0.279	0.297333	0.295

## Sheet: Figure 1B
Figure 1B
	TZP-Resistant				TZP-Susceptible
aac(3)-lla	8.23918	8.49379	8.6488	8.70896	1.1019	1.13288	0.97942	1.14076
aac(6’)-lb-cr	8.42689	8.36868	8.19646	7.80825	1.41421	1.09429	1.18099	1.21419
blaOXA-1	7.90355	6.88044	6.37533	7.84895	1.56917	1.51572	1.47427	1.50525
blaTEM-1B	10.0213	8.60395	10.091	9.22149	1.08674	1.18099	1.25701	1.30134
tet(D)	9.88335	8.90737	8.54452	9.2789	0.476319	0.547147	0.539614	0.535887

## Sheet: Figure 3
Figure 3
	190693 - TZP			190693 - No TZP			190693 + IS26 - TZP			190693 + IS26 - CHL only
blaTEM-1B	2.12874	3.75809	4.92458	1.12506	0.959264	0.920188	8.45614	11.5514	10.1965	1.06437	1.28343	1.42405
blaOXA-1	2.46229	3.83706	4.82323	1.18921	1.13288	1.27456	7.83536	8.87656	9.00047	0.25	1.19	0.96
tet(D)	4.82323	4.89056	7.21	1.09429	1.44393	1.33793	9.38268	13.1775	10.1965	2.64	-1.42	-0.96
aac(3)-lla	2.53151	3.07375	3.70635	0.812252	0.61132	0.779165	5.54044	7.1602	6.40856	-1.19	-0.51	-0.18
aac(6’)-lb-cr	2.58471	3.27161	3.89062	0.882703	0.864537	0.876606	7.6211	6.6807	7.83536	0.773782	1.20581	1.40444

## Sheet: Figure 4
Figure 4
	LB			ISO			M9
TZP-resistant	1.01721	1.02292	1.11198	0.809276	0.99693	0.877209	0.659177	1.02082	1.1188
TZP-susceptible TZP Evolved	1.16544	0.980931	1.16766	0.809495	0.98567	0.876842	1.00331	1.10884	1.09152

## Sheet: Supplementary Figure 1A
Supplementary Figure 1A: Restriction fragment length polymorphism of 16S rRNA PCR amplicon of 1) 151985, 2) 153006, 3) 101737, 4) 102167, 5) 153964, 6) 152025, 7) 155512, 8) 154810, 9) 190693 and 10) 169757 digested with AlwNI, PpuHI and MslI.

## Sheet: Supplementary Figure 1B
Supplementary Figure 1B: Restriction fragment length polymorphism of long fragment genomic DNA extraction from 11) 153964, 12) 152025, 13) 190693 and 14) 169757 digested with SpeI and MslI

## Sheet: Supplementary Figure 3
Supplementary Figure 3: Gel electrophoresis of the PCR amplicons of the 1) left junction of the chromosomally located IS26 and resistance module, 2) right junction of the chromosomally located IS26 and resistance module and 3) translocatable unit (TU) tandem array from A) piperacillin/tazobactam (TZP)-susceptible isolate and B) TZP-resistant isolate.

## Sheet: Supplementary Figure 5A
Supplementary Figure 5A: Gel electrophoresis of 1) undigested pHSG396:IS26, 2) pHSG396:IS26 digested with XhoI and EcoRI, 3) undigested pHSG396:IS26 after growth in the presence of 8/4 µg/ml piperacillin/tazobactam (TZP) and transformation in New England Biolabs (NEB)® 5-alpha competent Escherichia coli and 4) pHSG396:IS26 digested with XhoI and EcoRI after growth in the presence of 8/4 µg/ml TZP…

## Sheet: Supplementary Figure 5B
Supplementary Figure 5B: gel electrophoresis of PCR amplicons from the 5) left and 6) right junctions of pHSG396:IS26 following insertion of the translocatable unit.
